# Supplementary material for: Bone Infarcts and Tumorigenesis—Is There a Connection? A Mini-Mapping Review
Source: Int J Environ Res Public Health. 2022 Jul 29;19(15):9282. doi: 10.3390/ijerph19159282 (PMC9367991; doi:10.3390/ijerph19159282)
Supplement: Supplementary file 1 [file ijerph-19-09282-s001.zip]

Archive with 1 entries (1 files):
- ijerph-1811655-supplementary.pdf
